# Supplementary material for: ClinVar and HGMD genomic variant classification accuracy has improved over time, as measured by implied disease burden
Source: Genome Med. 2023 Jul 13;15:51. doi: 10.1186/s13073-023-01199-y (PMC10347827; doi:10.1186/s13073-023-01199-y)
Supplement: Supplementary file 1 — Additional file 1: Table S1. list of screened IEM genes and their associated disorders. [file 13073_2023_1199_MOESM1_ESM.xlsx]

## Sheet: Table S1
ABCD4	Methylmalonic Acidemia (MMA)
ACAD8	Isobutyryl-CoA Dehydrogenase Deficiency (IBD/IBG Deficiency)
ACADM	Medium Chain Acyl-CoA Dehydrogenase Deficiency (MCAD Deficiency)
ACADS	Short Chain Acyl-CoA Dehydrogenase Deficiency (SCAD Deficiency)
ACADSB	2-Methylbutyryl-CoA Dehydrogenase Deficiency (2MBCD)
ACADVL	Very Long Chain Acyl-CoA Dehydrogenase Deficiency (VLCAD Deficiency)
Beta-Ketothiolase Deficiency (BKT)	Beta-Ketothiolase Deficiency (BKT)
ACSF3	Methylmalonic Acidemia (MMA)
AHCY	Hypermethioninemia (MET/MAT Deficiency)
ALDH4A1	Prolinemia type-I; Prolinemia type-II; Hydroxyprolinemia; Prolinemia, unclassified
ARG1	Argininemia/Arginase Deficiency (ARG)
ASL	Argininosuccinyl-CoA Lyase Deficiency (ASAL Deficiency)
ASS1	Citrullinemia type I (Argininosuccinic Acid Synthetase Deficiency (ASAS deficiency)/CIT-1)
AUH	3-Methylglutaconyl-Co-A Hydratase Deficiency (MGA)
BCKDHA	Maple Syrup Urine Disease (MSUD)
BCKDHB	Maple Syrup Urine Disease (MSUD)
CBS	Homocystinuria (Cystathionine Beta-Synthase Deficiency, HCY)
CD320	Methylmalonic Acidemia (MMA)
CLPB	3-Methylglutaconyl-Co-A Hydratase Deficiency (MGA)
CPS1	CPS1 deficiency
CPT1A	Carnitine Palmitoyl Transferase Deficiency type I (CPT1 Deficiency)
CPT2	Carnitine Palmitoyl Transferase Deficiency type II (CPT2 Deficiency)
DBT	Maple Syrup Urine Disease (MSUD)
DLD	Maple Syrup Urine Disease (MSUD)
DNAJC19	3-Methylglutaconyl-Co-A Hydratase Deficiency (MGA)
ETFA	Multiple Acyl-CoA Dehydrogenase Deficiency (MAD Deficiency)/Glutaric Acidemia type II (GA2)
ETFB	Multiple Acyl-CoA Dehydrogenase Deficiency (MAD Deficiency)/Glutaric Acidemia type II (GA2)
ETFDH	Multiple Acyl-CoA Dehydrogenase Deficiency (MAD Deficiency)/Glutaric Acidemia type II (GA2)
ETHE1	Ethylmalonic Encephalopathy (EE)
FAH	Tyrosinemia type I
FTCD	Glutamate formiminotransferase deficiency
GCDH	Glutaric Acidemia type I (GA1)
GCH1	Biopterin Disorders, co-factor biosynthesis
GNMT	Hypermethioninemia (MET/MAT Deficiency)
HADH	Medium/Short Chain L-3 Hydroxy Acyl-CoA Dehydrogenase Deficiency (M/SCHADD)
HADHA	Trifunctional Protein Deficiency (TFP Deficiency), Long Chain Hydroxy Acyl-CoA Dehydrogenase Deficiency (LCHAD deficiency)
HADHB	Trifunctional Protein Deficiency (TFP Deficiency), Long Chain Hydroxy Acyl-CoA Dehydrogenase Deficiency (LCHAD deficiency)
HCFC1	Methylmalonic Acidemia (MMA)
HLCS	Multiple Carboxylase Deficiency (MCD)
HMGCL	3-Hydroxy-3-Methylglutaryl-CoA Lyase Deficiency (HMG CoA Lyase Deficiency/Glutaric Aciduria)
HPD	Tyrosinemia type III
HSD17B10	2-Methyl-3-Hydroxybutyryl-CoA Dehydrogenase Deficiency (2M3HBA)
IVD	Isovaleric Acidemia (IVA)
LMBRD1	Methylmalonic Acidemia (MMA)
MAT1A	Hypermethioninemia (MET/MAT Deficiency)
MCCC1	3-Methylcrotonyl-CoA Carboxylase Deficiency (3MCC Deficiency)
MCCC2	3-Methylcrotonyl-CoA Carboxylase Deficiency (3MCC Deficiency)
MCEE	Methylmalonic Acidemia (MMA)
MLYCD	Malonic Aciduria (MA)/Malonic Acidemia (MAL)
MMAA	Methylmalonic Acidemia (MMA)
MMAB	Methylmalonic Acidemia (MMA)
MMACHC	Methylmalonic Acidemia (MMA)
MMADHC	Methylmalonic Acidemia (MMA); Remethylation Defects
MMUT	Methylmalonic Acidemia (MMA)
MTHFR	Remethylation Defects
MTR	Remethylation Defects
MTRR	Remethylation Defects
NAGS	N-acetylglutamate Synthetase Deficiency
OAT	Gyrate Atrophy of the Choroid and Retina
OPA3	3-Methylglutaconyl-Co-A Hydratase Deficiency (MGA)
OTC	Ornithine Transcarbamylase Deficiency (OTC Deficiency)
PAH	Phenylketonuria (PKU); Hyperphenylalaninemia
PCBD1	Biopterin Disorders, co-factor regeneration
PCCA	Propionic Acidemia (PA)
PCCB	Propionic Acidemia (PA)
PPM1K	Maple Syrup Urine Disease (MSUD)
PRODH	Prolinemia; Hydroxyprolinemia
PTS	Biopterin Disorders, co-factor biosynthesis
QDPR	Biopterin Disorders, co-factor regeneration
SERAC1	3-Methylglutaconyl-Co-A Hydratase Deficiency (MGA)
SLC22A5	Carnitine Transporter Deficiency (CTD)/Carnitine Uptake Defect (CUD)
SLC25A13	Citrullinemia type II (Citrin Deficiency/CIT-II)
SLC25A15	Hyperornithinemia-hyperammonemia-homocitrullinuria syndrome (HHH)
SLC25A20	Carnitine-Acylcarnitine Translocase Deficiency (CAT/CACT Deficiency)
SLC7A7	Lysinuric Protein Intolerance (LPI)
SUCLA2	Methylmalonic Acidemia (MMA)
SUCLG1	Methylmalonic Acidemia (MMA)
TAT	Tyrosinemia type II
TAZ	3-Methylglutaconyl-Co-A Hydratase Deficiency (MGA)
TCN2	Methylmalonic Acidemia (MMA)
