# Supplementary material for: ClinVar and HGMD genomic variant classification accuracy has improved over time, as measured by implied disease burden
Source: Genome Med. 2023 Jul 13;15:51. doi: 10.1186/s13073-023-01199-y (PMC10347827; doi:10.1186/s13073-023-01199-y)
Supplement: Supplementary file 5 — Additional file 5: Table S3. Variants removed due to 2015 BA1 guidelines. [file 13073_2023_1199_MOESM5_ESM.xlsx]

## Sheet: HGMD 2014
Chrom	Pos	Ref	Alt	gene	hgmd2014	1KGP	gnomAD_exomes	ESP
1	53210776	G	A	CPT2	DM?	0.413139	0.4877	0.4564
1	75733592	A	C	ACADM	DM?	0.0401358	0.02688	0.0548828
11	68794860	C	T	CPT1A	DM?	0.023762	0.06259	0.0557463
12	102912772	A	G	PAH	DM	0.216853	0.2017	0.206896
16	83908121	C	T	MLYCD	DM?	0.0772764	0.06425	0.0664622

## Sheet: HGMD 2016
Chrom	Pos	Ref	Alt	gene	hgmd2016	1KGP	gnomAD_exomes	ESP
3	183037421	T	G	MCCC1	DM	0.46485	0.628	0.585
6	49444562	T	G	MMUT	DM?	0.208466	NA	NA
11	68794860	C	T	CPT1A	DM?	0.023762	0.06259	0.0557463
12	102912772	A	G	PAH	DM?	0.216853	0.2017	0.206896
16	83908121	C	T	MLYCD	DM?	0.0772764	0.06425	0.0664622

## Sheet: HGMD 2020
Chrom	Pos	Ref	Alt	gene	hgmd2020	1KGP	gnomAD_exomes	ESP
1	53213557	A	G	CPT2	DM?	0.100439	0.1644	0.167362
12	102912772	A	G	PAH	DM?	0.216853	0.2017	0.206896
14	74288233	G	A	ABCD4	DM?	0.072484	0.01657	0.0748271
14	74296361	C	T	ABCD4	DM?	0.0726837	0.01676	0.0747254
14	74297972	G	A	ABCD4	DM?	0.0726837	0.0167	0.0746577
14	74299657	T	C	ABCD4	DM?	0.0742812	0.01701	0.0754369
16	83908121	C	T	MLYCD	DM?	0.0772764	0.06425	0.0664622

## Sheet: ClinVar 2014
Chrom	Pos	Ref	Alt	Gene	Clinical significance	Review status	1KGP	gnomAD_exomes	ESP
1	100206504	T	T	DBT	5	missing	0.1082	0.0826	0.1408
12	121857429	T	T	HPD	5	missing	0.1236	0.155	0.099
22	18913491	C	C	PRODH	5&255	missing	0.0944	0.0717	0.0958
22	18918451	C	T	PRODH	5&255	missing	0.0429313	0.0723	0.08159

## Sheet: ClinVar 2015
Chrom	Pos	Ref	Alt	Gene	Clinical significance	Review status	1KGP	gnomAD_AF	ESP
1	100206504	T	T	DBT	5&255	single&mult	0.1082	0.0826	0.1408
12	121857429	T	T	HPD	5	single	0.1236	0.155	0.099
22	18913491	C	C	PRODH	5&255&5	single&single&single	0.0944	0.0717	0.0958
22	18918451	C	T	PRODH	5&255	single&single	0.0429313	0.0723	0.08159

## Sheet: ClinVar 2016
Chrom	Pos	Ref	Alt	Gene	Clinical significance	Review status	1KGP	gnomAD_AF	ESP
1	100206504	T	T	DBT	5&255	no_criteria&no_criteria	0.1082	0.0826	0.1408
19	12896644	C	T	GCDH	4	no_criteria	0.253994		0
22	18913491	C	C	PRODH	5&255&5	no_criteria&no_criteria&no_criteria	0.0944	0.0717	0.0958
22	18918451	C	T	PRODH	5&255	no_criteria&no_criteria	0.0429313	0.0723	0.08159

## Sheet: ClinVar 2017
Chrom	Pos	Ref	Alt	Gene	Clinical significance	Review status	1KGP	gnomAD_AF	ESP
1	100206504	T	T	DBT	5&255	no_criteria&no_criteria	0.1082	0.0826	0.1408
19	12896644	C	T	GCDH	4	no_criteria	0.253994		0
22	18913491	C	C	PRODH	5&255&5	no_criteria&no_criteria&no_criteria	0.0944	0.0717	0.0958
22	18918451	C	T	PRODH	5&255	no_criteria&no_criteria	0.0429313	0.0723	0.08159

## Sheet: ClinVar 2018
Chrom	Pos	Ref	Alt	Gene	Clinical significance	Review status	1KGP	gnomAD_AF	ESP
12	102917009	G	A	PAH	Likely_pathogenic	no_assertion_criteria_provided	0.363618		0.38406
19	12896644	C	T	GCDH	Likely_pathogenic	no_assertion_criteria_provided	0.253994		0
22	18918451	C	T	PRODH	Pathogenic&_risk_factor	no_assertion_criteria_provided	0.0429313	0.0723	0.08159

## Sheet: ClinVar 2019
Chrom	Pos	Ref	Alt	Gene	Clinical significance	Review status	1KGP	gnomAD_AF	ESP
12	102917009	G	A	PAH	Likely_pathogenic	no_assertion_criteria_provided	0.363618		0.38406
19	12896644	C	T	GCDH	Likely_pathogenic	no_assertion_criteria_provided	0.253994		0
22	18918451	C	T	PRODH	Pathogenic&_risk_factor	no_assertion_criteria_provided	0.0429313	0.0723	0.08159

## Sheet: ClinVar 2020
Chrom	Pos	Ref	Alt	Gene	Clinical significance	Review status	1KGP	gnomAD_AF	ESP
12	102917009	G	A	PAH	Likely_pathogenic	no_assertion_criteria_provided	0.363618		0.38406
22	18918451	C	T	PRODH	Pathogenic&_risk_factor	no_assertion_criteria_provided	0.0429313	0.0723	0.08159

[truncated: 1 more sheets: Legend]
