# Supplementary material for: ClinVar and HGMD genomic variant classification accuracy has improved over time, as measured by implied disease burden
Source: Genome Med. 2023 Jul 13;15:51. doi: 10.1186/s13073-023-01199-y (PMC10347827; doi:10.1186/s13073-023-01199-y)
Supplement: Supplementary file 7 — Additional file 7: Table S5. Quality confirmation of Select ClinVar variants, Full ClinVar variants, and Select HGMD variants present in a pathogenic genotype. [file 13073_2023_1199_MOESM7_ESM.xlsx]

## Sheet: HGMD
chr	pos	ref	alt	HGVS(c.)	Gene	Sample	Genotypes	Variant and genotype re-calling	CG (GT:GQ)	NYGC Recalling (GT:AD:GQ)
1	53202391	C	T	c.[302C>T]; [302C>T]	CPT2	NA19257	1|1	PASS, 1/1:0,231:232:99	1/1:136
1	53210251	C	T	c.[577C>T]; c.[577C>T]	CPT2	HG02141	1|1			1/1:0,26:78
5	132384290	C	T	c.[641C>T]; [641C>T]	SLC22A5	HG04075	1|1	PASS, 1/1:0,256:256:99
7	96321955	A	G	c.[2T>C]; [2T>C]	SLC25A13	HG02153	1|1	PASS, 1/1:0,7:7:12		1/1:0,47:99
7	96321955	A	G	c.[2T>C]; [2T>C]	SLC25A13	HG02364	1|1	PASS, 1/1:0,14:14:42
9	130458416; 130458525	G; G	A; A	c.[190G>A] c.[299G>A]	ASS1	HG04019	0|1; 1|0			0/1:22,15:99 0/1:22,25:99
11	134259029	C	G	c.[512C>G]; [512C>G]	ACAD8	HG01389	1|1	PASS, 1/1:0,58:58:99
12	102852837	T	C	c.[820A>G]; [820A>G]	PAH	NA18504	1|1	PASS, 1/1:0,126:126:99	1/1:154
12	102852837; 102866605	T; T	C; C	c.[820A>G]; [500A>G]	PAH	HG03135	0|1; 1|0	PASS, 0/1:55,43:98:99; PASS, 0/1:56,65:121:99
12	102852837; 102894798	T; T	C; G	c.[820A>G]; [289A>C]	PAH	NA19328	1|0; 0|1	PASS, 0/1:61,43:104:99; PASS, 0/1:78,71:149:99
12	120739317	A	G	c.[1108A>G]; [1108A>G]	ACADS	NA20878	1|1	PASS, 1/1:0,55:56:99
17	7224388	G	A	c.[1600G>A]; [1600G>A]	ACADVL	NA19113	1|1	PASS, 1/1:0,45:45:99	1/1:29
21	43060481; 43068521	G; T	A; G	c.[1105C>T]; [304A>C]	CBS	HG02645	0|1; 1|0	PASS, 0/1:64,85:149:99; PASS, 0/1:56,62:118:99
21	43060481; 43068521	G; T	A; G	c.[1105C>T]; [304A>C]	CBS	NA20289	0|1; 1|0	PASS, 0/1:6,9:15:99; PASS, 0/1:28,31:59:99
21	43068521	T	G	c.[304A>C]; c.[304A>C]	CBS	HG03049	1|1	PASS, 1/1:0,110:110:99
21	43068521	T	G	c.[304A>C]; [304A>C]	CBS	HG03064	1|1	PASS, 1/1:4,125:129:99
X	38352331	A	G	c.[-366A>G]	OTC	HG01082	1			1/1:0,27:81
X	38352331	A	G	c.[-366A>G]	OTC	HG01101	1			1/1:0,22:66
X	38352331	A	G	c.[-366A>G]	OTC	HG01412	1			1/1:0,14:42
X	38367361	G	A	c.[148G>A]; [148G>A]	OTC	NA21124	1	PASS, 1:0,20:20:54
X	38369882	G	C	c.298+5G>C	OTC	HG01844	1	PASS, 1:1,64:65:99
X	38369882	G	C	c.298+5G>C	OTC	HG02073	1	PASS, 1:0,65:65:99
X	38369882	G	C	c.[298+5G>C]	OTC	HG00622	1	PASS, 1:0,67:68:99
X	38381417	C	T	c.[374C>T]	OTC	NA19117	1	PASS, 1:3,47:50:14	1:187
X	154414113	T	C	c.[383T>C]	TAZ	HG02557	1			1/1:0,16:48
X	154414113	T	C	c.[383T>C]	TAZ	HG02702	1			1/1:0,11:33
X	154414113	T	C	c.[383T>C]	TAZ	HG02768	1			1/1:0,16:48
X	154414113	T	C	c.[383T>C]	TAZ	HG03054	1			1/1:0,18:54
X	154414113	T	C	c.[383T>C]	TAZ	HG03172	1			1/1:0,21:63
X	154414113	T	C	c.[383T>C]	TAZ	HG03196	1			1/1:0,6:18
X	154414113	T	C	c.[383T>C]	TAZ	HG03224	1			1/1:0,14:42
X	154414113	T	C	c.[383T>C]	TAZ	HG03439	1			1/1:0,14:42
X	154414113	T	C	c.[383T>C]	TAZ	HG03484	1			1/1:0,16:48
X	154414113	T	C	c.[383T>C]	TAZ	HG03521	1			1/1:0,10:30
X	154414113	T	C	c.[383T>C]	TAZ	HG03547	1			1/1:0,18:54
X	154414113	T	C	c.[383T>C]	TAZ	NA19130	1			1/1:0,13:39
X	154414113	T	C	c.[383T>C]	TAZ	NA19200	1			1/1:0,10:30
X	154414113	T	C	c.[383T>C]	TAZ	NA19700	1			1/1:0,18:54
X	154414113	T	C	c.[383T>C]	TAZ	NA20126	1			1/1:0,10:30

## Sheet: ClinVar
chr	pos	ref	alt	HGVS(c.)	Gene	Sample	Genotypes	Variant and genotype re-calling	CG (GT:GQ)	NYGC Recalling (GT:AD:GQ)
5	132384290	C	T	c.[641C>T]; [641C>T]	SLC22A5	HG04075	1|1	PASS, 1/1:0,256:256:99
6	49456101	G	A	c.[890C>T]; [890C>T]	MMUT	HG03598	1|1			1/1:0,33:99
6	49456101	G	A	c.[890C>T]; [890C>T]	MMUT	HG03686	1|1			1/1:0,29:87
9	130458549	G	T	c.[323G>T]; c.[323G>T]	ASS1	NA19030	1|1			1/1:0,43:99
9	130452225; 130458549	C; G	T; T	c.[-4=]; c.[323G>T]	ASS1	NA19395	0|1; 1|0			0/1:24,21:99 0/1:28,30:99 Phasing confirmed
12	109561798	C	T	c.[403G>A]; [403G>A]	MMAB	HG03169	1|1			1/1:0,37:99
12	120739317	A	G	c.[1108A>G]; [1108A>G]	ACADS	NA20878	1|1	PASS, 1/1:0,55:56:99
22	18918386; 18918421	G; A	A; G	c.[1357C>T]; c.[1322T>C]	PRODH	NA19372	0|1; 1|0			Low quality site, could not be confirmed
X	38367361	G	A	c.[148G>A]; [148G>A]	OTC	NA21124	1	PASS, 1:0,20:20:54
X	38369882	G	C	c.[298+5G>C]	OTC	HG00622	1	PASS, 1:0,67:68:99
X	38369882	G	C	c.298+5G>C	OTC	HG01844	1	PASS, 1:1,64:65:99
X	38369882	G	C	c.298+5G>C	OTC	HG02073	1	PASS, 1:0,65:65:99
X	38381417	C	T	c.[374C>T]	OTC	NA19117	1	PASS, 1:3,47:50:14	1:187
