# Supplementary material for: ClinVar and HGMD genomic variant classification accuracy has improved over time, as measured by implied disease burden
Source: Genome Med. 2023 Jul 13;15:51. doi: 10.1186/s13073-023-01199-y (PMC10347827; doi:10.1186/s13073-023-01199-y)
Supplement: Supplementary file 8 — Additional file 8: Table S6. HGMD variants found in a pathogenic genotype in one or more predicted affected individuals from 1KGP. [file 13073_2023_1199_MOESM8_ESM.xlsx]

## Sheet: Sheet1
										Literature
						1KGP				Proband			Experimental verification
Chr	Pos	Ref	Alt	Gene	cDNA,	1KGP	# hom or hemi in 1KGP	# comp het in 1KGP	1KGP sample ID(s)	Pathogenic genotype	Disease	Consequence	Variant-specific assay	Outcome	PubMed ID,	HGMD 2014	HGMD 2020
					protein	MAF									Year of publication
1	53202391	C	T	CPT2	c.302C>T	0.004	1	0	NA19257	c.[302C > T];[=]	CPT-2 deficiency	Adult onset	No	NA	16996287	DM	DM?
					p.A101V										2006
1	53210251	C	T	CPT2	c.577C>T	0.002	1	0	HG02141	c.577C>T,c.577C>T	CPT-2 deficiency	progressive muscle weakness	No	NA	26436962	not listed	DM
					R193C										2015
5	132384290	C	T	SLC22A5	c. 641C>T	0.0026	1	0	HG04075	c.[641C>T];[248G>T]	Carnitine transporter deficiency	Asymptomatic (treatment)	No	NA	20027113	DM	DM?
					p.A214V										2010
7	96321955	A	G	SLC25A13	c. 2T>C	0.0054	2	0	HG02153	Not provided	Citrin deficiency	Not provided	Yeast model with AGC2 deficiency	Growth inhibition	23053473	DM	DM
					p. M1T				HG02364						2013
9	130458416	G	A	ASS1	c.190G>A	0.0002	0	1	HG04019	c. 190G>A c.299G>A	Citrullinemia type1	Neonatal onset	No	NA	30285816	not listed	DM
					V64I										2018
9	130458525	G	A	ASS1	c.299G>A	0.0004	0	1	HG04019	c.299G>A,c.1087C>T	Citrullinemia type1	Not provided	enzyme activity assay	60% WT activity	31469252	not listed	DM
					R100H										2019
11	134259029	C	G	ACAD8	c.512C>G	0.0068	1	0	HG01389	c.[512C>G]; [455T>C]	IBD deficiency	Asymptomatic	No	NA	17304052	DM	DM?
					p. S171C										2007
12	102852837	T	C	PAH	c.820A>G	0.0048	1	2	NA18504	NA	Classic phenylketonuria	NA	No	NA	11139255	DM	DM?
					p.K274E				HG03135						2001
									NA19328
12	102866605	T	C	PAH	c. 500A>G	0.0044	0	1	HG03135	c.[500A>G];[=]	hyperphenylalaninemia	NA	No	NA	11385716	DM	DM?
					p.N167S										2001
12	102894798	T	G	PAH	c. 289A>C	0.001	0	1	NA19328	c.[289A>C];[=]	Hyperphenylalaninemia	NA	No	NA	17627389	DM	DM
					p.I97L										2007
12	120739317	A	G	ACADS	c.1108A>G	0.0032	1	0	NA20878	c. [1108A>G];[511C>T] or [625G>A]	SCAD deficiency	Severe	In vitro activity in mouse mitochondria	Very mild effect on protein misfolding	18523805	DM	DM
					p.M370V										2008
17	7224388	G	A	ACADVL	c.1600G>A	0.0064	1	0	NA19113	c. [1600G>A];[?]	VLCAD deficiency	Died	No	NA	10077518	DM	DM
					p.E534K										1999
21	43060481	G	A	CBS	c.1105C>T	0.0012	0	2	HG02645	c.[1105C>T];[833T>C]	Homocystinuria	Severe psychiatric illness	Yeast model	No effect on enzyme function	9361025	DM	DM
					p.R369C				NA20289						1997
21	43068521	T	G	CBS	c.304A>C	0.0118	2	2	HG02645	c.[304A>C];[304A>C]	Homocystinuria	Severe	Review, original paper not found	NA	10338090	DM	DM?
					p.K102Q				NA20289						1999
									HG03049
									HG03064
X	38352331	A	G	OTC	c.-366A>G	0.0019	3	0	HG01082	c.-366A>G,[=] (female)	OTC deficiency	Early onset, Mild	Promoter activity assay	Some effect on promoter-enhancer interaction	20127982	DM	DM
					NA				HG01101						2010
									HG01412
X	38367361	G	A	OTC	c.148G>A	0.0003	1	0	NA21124	NA	OTC deficiency	Late onset	No	NA	9266388	DM	DM
					p.G50R										1997
X	38369882	G	C	OTC	c.298+5G>C	0.0029	3	0	HG01844	NA(female)	OTC deficiency	NA	No	NA	16786505	DM	DM?
					NA				HG02073						2006
									HG00622
X	38381417	C	T	OTC	c.374C>T	0.0003	1	0	NA19117	Male	OTC deficiency	fatal	No	NA	8807340	DM	DM
					p.T125M										1996
X	154414113	T	C	TAZ	c.383T>C	0.016	15	0	HG02557	c.383T>C (male)	Barth syndrome-like	heart failure in youth	No	NA	19438153	DM	DM?
					p.F128S				HG02702						2009
									HG02768
									HG03054
									HG03172
									HG03196
									HG03224
									HG03439
									HG03484
									HG03521
									HG03547
									NA19130
									NA19200
									NA19700
									NA20126
